# Supplementary material for: Downregulation of SPINK5 promotes laryngeal cancer cell malignancy through activation of KLK6-dependent glycolysis
Source: BMC Cancer. 2026 Apr 30;26:764. doi: 10.1186/s12885-026-15958-8 (PMC13285524; doi:10.1186/s12885-026-15958-8)
Supplement: Supplementary file 3 — Supplementary Material 3. Full-length blots/gels are presented in Supplementary Material Original Western Blot Images. [file 12885_2026_15958_MOESM3_ESM.zip]

Archive with 46 entries (40 files):
- Supplementary Material Original Western Blot Images/
- Supplementary Material Original Western Blot Images/Fig2 WB/
- Supplementary Material Original Western Blot Images/Fig2 WB/Fig2A.GAPDH.tif
- Supplementary Material Original Western Blot Images/Fig2 WB/Fig2A.SPINK5.tif
- Supplementary Material Original Western Blot Images/Fig2 WB/Fig2B.GAPDH.tif
- Supplementary Material Original Western Blot Images/Fig2 WB/Fig2B.SPINK5.tif
- Supplementary Material Original Western Blot Images/Fig2 WB/Fig2F.GAPDH.tif
- Supplementary Material Original Western Blot Images/Fig2 WB/Fig2F.SPINK5.tif
- Supplementary Material Original Western Blot Images/Fig2 WB/Fig2J.GAPDH.tif
- Supplementary Material Original Western Blot Images/Fig2 WB/Fig2J.SPINK5.tif
- Supplementary Material Original Western Blot Images/Fig3 WB/
- Supplementary Material Original Western Blot Images/Fig3 WB/Fig3A.GAPDH.tif
- Supplementary Material Original Western Blot Images/Fig3 WB/Fig3A.GLUT1.tif
- Supplementary Material Original Western Blot Images/Fig3 WB/Fig3A.HK-II.tif
- Supplementary Material Original Western Blot Images/Fig3 WB/Fig3D.GAPDH.tif
- Supplementary Material Original Western Blot Images/Fig3 WB/Fig3D.GLUT1.tif
- Supplementary Material Original Western Blot Images/Fig3 WB/Fig3D.HK-II.tif
- Supplementary Material Original Western Blot Images/Fig5 WB/
- Supplementary Material Original Western Blot Images/Fig5 WB/Fig5A.GAPDH.tif
- Supplementary Material Original Western Blot Images/Fig5 WB/Fig5A.KLK6.tif
- Supplementary Material Original Western Blot Images/Fig5 WB/Fig5B.GAPDH.tif
- Supplementary Material Original Western Blot Images/Fig5 WB/Fig5B.KLK10.tif
- Supplementary Material Original Western Blot Images/Fig5 WB/Fig5C.GAPDH.tif
- Supplementary Material Original Western Blot Images/Fig5 WB/Fig5C.GLUT1.tif
- Supplementary Material Original Western Blot Images/Fig5 WB/Fig5C.HK-II.tif
- Supplementary Material Original Western Blot Images/Fig5 WB/Fig5G.KLK6.tif
- Supplementary Material Original Western Blot Images/Fig5 WB/Fig5G.SPINK5.tif
- Supplementary Material Original Western Blot Images/Fig5 WB/Fig5I.Akt.tif
- Supplementary Material Original Western Blot Images/Fig5 WB/Fig5I.GADPH.tif
- Supplementary Material Original Western Blot Images/Fig5 WB/Fig5I.mTOR.tif
- Supplementary Material Original Western Blot Images/Fig5 WB/Fig5I.p-Akt.tif
- Supplementary Material Original Western Blot Images/Fig5 WB/Fig5I.p-mTOR.tif
- Supplementary Material Original Western Blot Images/Fig7 WB/
- Supplementary Material Original Western Blot Images/Fig7 WB/Fig7A.GADPH.tif
- Supplementary Material Original Western Blot Images/Fig7 WB/Fig7A.KLK6.tif
- Supplementary Material Original Western Blot Images/Fig7 WB/Fig7A.SPINK5.tif
- Supplementary Material Original Western Blot Images/Fig7 WB/Fig7C.Akt.tif
- Supplementary Material Original Western Blot Images/Fig7 WB/Fig7C.GAPDH.tif
- Supplementary Material Original Western Blot Images/Fig7 WB/Fig7C.mTOR.tif
- Supplementary Material Original Western Blot Images/Fig7 WB/Fig7C.p-Akt.tif
- Supplementary Material Original Western Blot Images/Fig7 WB/Fig7C.p-mTOR.tif
- Supplementary Material Original Western Blot Images/Supplementary Fig1 WB/
- Supplementary Material Original Western Blot Images/Supplementary Fig1 WB/Supplementary Fig 1A.GAPDH.tif
- Supplementary Material Original Western Blot Images/Supplementary Fig1 WB/Supplementary Fig 1A.SPINK8.tif
- Supplementary Material Original Western Blot Images/Supplementary Fig1 WB/Supplementary Fig 1B.GAPDH.tif
- Supplementary Material Original Western Blot Images/Supplementary Fig1 WB/Supplementary Fig 1B.SPINK14.tif
